# Supplementary material for: Formulation of DNA Nanocomposites: Towards Functional Materials for Protein Expression
Source: Polymers (Basel). 2021 Jul 21;13(15):2395. doi: 10.3390/polym13152395 (PMC8347857; doi:10.3390/polym13152395)
Supplement: Supplementary file 1 [file polymers-13-02395-s001.zip]

Archive with 2 entries (2 files):
- Video S1_Cells ingesting microgels.avi
- 210629 Composite Formulation_SI.pdf
